# Supplementary material for: A Vegetarian Diet Significantly Changes Plasma Kynurenine Concentrations
Source: Biomolecules. 2023 Feb 18;13(2):391. doi: 10.3390/biom13020391 (PMC9953657; doi:10.3390/biom13020391)
Supplement: Supplementary file 1 [file biomolecules-13-00391-s001.zip]

Archive with 1 entries (1 files):
- biomolecules-2221540-supplementary.pdf
